# Supplementary material for: Retrograde longitudinal imaging analyses of IDH-wildtype glioblastoma reveal its clinical timeline from radiological birth to death
Source: Neurooncol Adv. 2026 Jan 2;8(1):vdaf275. doi: 10.1093/noajnl/vdaf275 (PMC12924880; doi:10.1093/noajnl/vdaf275)
Supplement: vdaf275_Supplementary_Data [file vdaf275_supplementary_data.zip]

Archive with 10 entries (10 files):
- Supplementary_Table_and_Figure_Legends_2ndclean.docx
- 05-Feb-2026_013837_Supplementary_Table_and_Figure_Legends_2ndclean.docx
- 05-Feb-2026_114705_Supplementary_Table_and_Figure_Legends_2ndclean.docx
- 23-Jan-2026_112831_Supplementary_Table_and_Figure_Legends_2ndclean.docx
- 05-Feb-2026_114710_eGB_supfigure2_NOrevise_vertical.eps
- eGB_supfigure2_NOrevise_vertical.eps
- 05-Feb-2026_013838_eGB_supfigure1_NOrevise_vertical.eps
- 05-Feb-2026_114707_eGB_supfigure1_NOrevise_vertical.eps
- 05-Feb-2026_013842_eGB_supfigure2_NOrevise_vertical.eps
- eGB_supfigure1_NOrevise_vertical.eps
